# Supplementary material for: Effects of a Video-Guided Active Break Programme on the Self-Esteem and Socio-Emotional Well-Being of Schoolchildren with Special Educational Needs: Active Classes Project
Source: Behav Sci (Basel). 2026 Mar 19;16(3):459. doi: 10.3390/bs16030459 (PMC13023971; doi:10.3390/bs16030459)
Supplement: Supplementary file 1 [file behavsci-16-00459-s001.zip]

Archive with 1 entries (1 files):
- behavsci-4128855-supplementary.pdf
